# Supplementary material for: Effect of Pharmacological Inhibition of the Catalytic Activity of Phosphatases of Regenerating Liver in Early T Cell Receptor Signaling Dynamics and IL-2 Production
Source: Int J Mol Sci. 2020 Apr 5;21(7):2530. doi: 10.3390/ijms21072530 (PMC7177812; doi:10.3390/ijms21072530)
Supplement: Supplementary file 1 [file ijms-21-02530-s001.zip]

Archive with 45 entries (40 files):
- New_revised_figures/
- New_revised_figures/.DS_Store
- __MACOSX/
- __MACOSX/New_revised_figures/
- __MACOSX/New_revised_figures/._.DS_Store
- New_revised_figures/Figure_1_revised.jpg
- __MACOSX/New_revised_figures/._Figure_1_revised.jpg
- New_revised_figures/Figure_1_revised.psd
- __MACOSX/New_revised_figures/._Figure_1_revised.psd
- New_revised_figures/Figure_2_recised.jpg
- __MACOSX/New_revised_figures/._Figure_2_recised.jpg
- New_revised_figures/Figure_2_revised.jpg
- __MACOSX/New_revised_figures/._Figure_2_revised.jpg
- New_revised_figures/Figure_2_revised.psd
- __MACOSX/New_revised_figures/._Figure_2_revised.psd
- New_revised_figures/Figure_3_revised.jpg
- __MACOSX/New_revised_figures/._Figure_3_revised.jpg
- New_revised_figures/Figure_3_revised.psd
- __MACOSX/New_revised_figures/._Figure_3_revised.psd
- New_revised_figures/Supplementary_figures/
- New_revised_figures/Supplementary_figures/Movie1.avi
- __MACOSX/New_revised_figures/Supplementary_figures/
- __MACOSX/New_revised_figures/Supplementary_figures/._Movie1.avi
- New_revised_figures/Supplementary_figures/Supplemantary_figure_1.jpg
- __MACOSX/New_revised_figures/Supplementary_figures/._Supplemantary_figure_1.jpg
- New_revised_figures/Supplementary_figures/Supplemantary_figure_1.psd
- __MACOSX/New_revised_figures/Supplementary_figures/._Supplemantary_figure_1.psd
- New_revised_figures/Supplementary_figures/Supplementary figure and movie legends.docx
- __MACOSX/New_revised_figures/Supplementary_figures/._Supplementary figure and movie legends.docx
- New_revised_figures/Supplementary_figures/Supplementary figure and movie legends.pdf
- __MACOSX/New_revised_figures/Supplementary_figures/._Supplementary figure and movie legends.pdf
- New_revised_figures/Supplementary_figures/Supplementary figure legends.docx
- __MACOSX/New_revised_figures/Supplementary_figures/._Supplementary figure legends.docx
- New_revised_figures/Supplementary_figures/Supplementary_figure_2.jpg
- __MACOSX/New_revised_figures/Supplementary_figures/._Supplementary_figure_2.jpg
- New_revised_figures/Supplementary_figures/Supplementary_figure_2.psd
- __MACOSX/New_revised_figures/Supplementary_figures/._Supplementary_figure_2.psd
- New_revised_figures/Supplementary_figures/Supplementary_figure_3.jpg
- __MACOSX/New_revised_figures/Supplementary_figures/._Supplementary_figure_3.jpg
- New_revised_figures/Supplementary_figures/Supplementary_figure_3.psd
- __MACOSX/New_revised_figures/Supplementary_figures/._Supplementary_figure_3.psd
- New_revised_figures/Supplementary_figures/Supplementary_Figure_4.jpg
- __MACOSX/New_revised_figures/Supplementary_figures/._Supplementary_Figure_4.jpg
- New_revised_figures/Supplementary_figures/Supplementary_Figure_4.psd
- __MACOSX/New_revised_figures/Supplementary_figures/._Supplementary_Figure_4.psd
